# Supplementary material for: Immunogenicity of an AAV-Based COVID-19 Vaccine in Murine Models of Obesity and Aging
Source: Viruses. 2022 Apr 15;14(4):820. doi: 10.3390/v14040820 (PMC9026898; doi:10.3390/v14040820)
Supplement: Supplementary file 1 [file viruses-14-00820-s001.zip]

Archive with 1 entries (1 files):
- viruses-1651068-supplementary.pdf
